# Supplementary material for: DiCleavePlus: A Transformer‐Based Model to Detect Human Dicer Cleavage Sites Within Cleavage Patterns
Source: Genes Cells. 2025 Dec 14;31(1):e70074. doi: 10.1111/gtc.70074 (PMC12703071; doi:10.1111/gtc.70074)
Supplement: Supplementary file 3 — Table S1: Dataset configuration. [file GTC-31-0-s002.xlsx]

## Sheet: Sheet1
Table S1. Dataset confiiguration
Column Header	Description	Example
Pattern	A segment from pre-miRNA. Data instances of the dataset.	GGUUUGUACGGCACUGUG
Pattern-Sec	Secondary structure of cleavage pattern.	((((((.(((((......
Sequence	Original pre-miRNA of cleavage pattern.	CCACCCCGGUCCUGCUCCCGCCCCAGCAGCACACUGUGGUUUGUACGGCACUGUGGCCACGUCCAAACCACACUGUGGUGUUAGAGCGAGGGUGGGGGAGGCACCGCCGAGG
Sec	Secondary structure of pre-miRNA sequence.	...((.(((((((.((((((((((((((.((((.(((((((((.(((((......)))..)).))))))))).)))).)))).....).))))))))))))....)))).))
Premirna-ID	ID of pre-miRNA in miRBase.	hsa-mir-497
Label	index of interval where the Dicer cleavage site is located. 0 indicates this pattern contains cleavage site	7
