# Supplementary material for: DiCleavePlus: A Transformer‐Based Model to Detect Human Dicer Cleavage Sites Within Cleavage Patterns
Source: Genes Cells. 2025 Dec 14;31(1):e70074. doi: 10.1111/gtc.70074 (PMC12703071; doi:10.1111/gtc.70074)
Supplement: Supplementary file 4 — Table S2: The number of patterns per class in different pattern length datasets. [file GTC-31-0-s001.xlsx]

## Sheet: Table S1
Table S2. The number of patterns per class in different pattern length datasets
Pattern Size	Class	Dataset-1 Number of patterns	Dataset-2 Number of patterns
10	0	20000	1624
	1	1612	1612
	2	1617	1617
	3	1622	1622
	4	1621	1621
	5	1622	1622
	6	1621	1621
	7	1622	1622
	8	1617	1617
	9	1612	1612
Pattern Size	Class	Dataset-1 Number of patterns	Dataset-2 Number of patterns
12	0	20000	1624
	1	1592	1592
	2	1606	1606
	3	1612	1612
	4	1616	1616
	5	1621	1621
	6	1620	1620
	7	1621	1621
	8	1616	1616
	9	1612	1612
	10	1606	1606
	11	1592	1592
Pattern Size	Class	Dataset-1 Number of patterns	Dataset-2 Number of patterns
14	0	20000	1624
	1	1526	1526
	2	1570	1570
	3	1592	1592
	4	1605	1605
	5	1611	1611
	6	1615	1615
	7	1620	1620
	8	1615	1615
	9	1611	1611
	10	1605	1605
	11	1592	1592
	12	1570	1570
	13	1526	1526
Pattern Size	Class	Dataset-1 Number of patterns	Dataset-2 Number of patterns
16	0	20000	1624
	1	1356	1356
	2	1453	1453
	3	1526	1526
	4	1569	1569
	5	1591	1591
	6	1604	1604
	7	1610	1610
	8	1610	1610
	9	1610	1610
	10	1604	1604
	11	1591	1591
	12	1569	1569
	13	1526	1526
	14	1453	1453
	15	1356	1356
Pattern Size	Class	Dataset-1 Number of patterns	Dataset-2 Number of patterns
18	0	20000	1624
	1	1156	1156
	2	1254	1254
	3	1356	1356
	4	1452	1452
	5	1525	1525
	6	1568	1568
	7	1590	1590
	8	1599	1599
	9	1600	1600
	10	1599	1599
	11	1590	1590
	12	1568	1568
	13	1525	1525
	14	1452	1452
	15	1356	1356
	16	1254	1254
	17	1156	1156
