# Supplementary material for: DiCleavePlus: A Transformer‐Based Model to Detect Human Dicer Cleavage Sites Within Cleavage Patterns
Source: Genes Cells. 2025 Dec 14;31(1):e70074. doi: 10.1111/gtc.70074 (PMC12703071; doi:10.1111/gtc.70074)
Supplement: Supplementary file 5 — Table S3: Average training time of DiCleavePlus (minutes). [file GTC-31-0-s006.xlsx]

## Sheet: Sheet1
Table S3. Average training time of DiCleavePlus (minutes)
	Pattern Size	Dataset-1	Dataset-2
DCP-AFF	10	100.4	22.8
	12	174.6	37.8
	14	207	61.4
	16	231.2	79
	18	250	87.6
DCP-Concat	10	90.8	20.4
	12	173.6	29.6
	14	206	60.2
	16	231.6	78.4
	18	250	89
