# Supplementary material for: DiCleavePlus: A Transformer‐Based Model to Detect Human Dicer Cleavage Sites Within Cleavage Patterns
Source: Genes Cells. 2025 Dec 14;31(1):e70074. doi: 10.1111/gtc.70074 (PMC12703071; doi:10.1111/gtc.70074)
Supplement: Supplementary file 6 — Table S4: DiCleavePlus cleavage site prediction performance using different pre‐miRNA sequence cutoff thresholds. [file GTC-31-0-s008.xlsx]

## Sheet: Sheet1
Table S4: DiCleavePlus cleavage site prediction performance using different pre-miRNA sequence cutoff threshold
	Threshold	Pattern Size	Top-1 Accuracy	Macro F1 Score	Weighted F1 Score	Top-3 Accuracy	PMF	PSE↓
A. Prediction performance on Dataset-1
DCP-AFF	0.5	18	0.926 (0.011)	0.932 (0.019)	0.939 (0.011)	0.990 (0.003)	0.967 (0.013)	0.053 (0.020)
DCP-Concat			0.914 (0.008)	0.909 (0.011)	0.924 (0.007)	0.987 (0.003)	0.956 (0.008)	0.061 (0.011)
DCP-AFF	0.7	18	0.912 (0.011)	0.906 (0.014)	0.921 (0.012)	0.985 (0.004)	0.956 (0.009)	0.070 (0.016)
DCP-Concat			0.923 (0.006)	0.924 (0.006)	0.933 (0.004)	0.989 (0.002)	0.965 (0.007)	0.057 (0.005)
B. Prediction performance on Dataset-2
DCP-AFF	0.5	18	0.896 (0.004)	0.903 (0.008)	0.907 (0.008)	0.970 (0.004)	0.943 (0.006)	0.117 (0.014)
DCP-Concat			0.912 (0.009)	0.913 (0.007)	0.917 (0.008)	0.974 (0.007)	0.954 (0.007)	0.094 (0.019)
DCP-AFF	0.7	18	0.907 (0.010)	0.911 (0.010)	0.915 (0.011)	0.973 (0.004)	0.951 (0.009)	0.105 (0.027)
DCP-Concat			0.908 (0.014)	0.912 (0.016)	0.916 (0.015)	0.975 (0.006)	0.949 (0.013)	0.106 (0.017)
Average results of 5-fold cross-validation. Numbers in parentheses indicate standard deviation. ↓ indicates the lower value the better performance. Best result is marked in bold.
