# Supplementary material for: DiCleavePlus: A Transformer‐Based Model to Detect Human Dicer Cleavage Sites Within Cleavage Patterns
Source: Genes Cells. 2025 Dec 14;31(1):e70074. doi: 10.1111/gtc.70074 (PMC12703071; doi:10.1111/gtc.70074)
Supplement: Supplementary file 7 — Table S5: DiCleavePlus binary performance using different pre‐miRNA sequence cutoff thresholds. [file GTC-31-0-s004.xlsx]

## Sheet: Sheet1
Table S5. DiCleavePlus binary performance using different pre-miRNA sequence cutoff threshold
	Threshold	Pattern Size	Accuracy	Specificity	Sensitivity	MCC
A. Prediction performance on Dataset-1
DCP-AFF	0.5	18	0.943 (0.005)	0.944 (0.016)	0.943 (0.018)	0.886 (0.009)
DCP-Concat			0.936 (0.005)	0.935 (0.014)	0.938 (0.010)	0.872 (0.010)
DCP-AFF	0.7	18	0.934 (0.008)	0.935 (0.007)	0.934 (0.011)	0.868 (0.016)
DCP-Concat			0.941 (0.003)	0.929 (0.012)	0.951 (0.009)	0.882 (0.006)
B. Prediction performance on Dataset-2
DCP-AFF	0.5	18	0.949 (0.004)	0.522 (0.058)	0.977 (0.005)	0.532 (0.032)
DCP-Concat			0.954 (0.006)	0.538 (0.034)	0.982 (0.007)	0.578 (0.032)
DCP-AFF	0.7	18	0.952 (0.004)	0.524 (0.044)	0.981 (0.005)	0.557 (0.016)
DCP-Concat			0.955 (0.004)	0.512 (0.046)	0.985 (0.002)	0.572 (0.028)
Average results of 5-fold cross-validation. Numbers in parentheses indicate standard deviation. Best result is marked in bold.
